# Supplementary material for: Effects of Combined Use of Olive Mill Waste Compost and Sprinkler Irrigation on GHG Emissions and Net Ecosystem Carbon Budget under Different Tillage Systems
Source: Plants (Basel). 2022 Dec 9;11(24):3454. doi: 10.3390/plants11243454 (PMC9784570; doi:10.3390/plants11243454)
Supplement: Supplementary file 1 [file plants-11-03454-s001.zip]

Archive with 1 entries (1 files):
- plants-2075477-supplementary.pdf
